# Supplementary material for: Clonality Analysis for the Relationship between the Pulmonary Combined Neuroendocrine Carcinoma and “the So-Called Reported Histologic Transformation”
Source: Cancers (Basel). 2023 Nov 29;15(23):5649. doi: 10.3390/cancers15235649 (PMC10705092; doi:10.3390/cancers15235649)
Supplement: Supplementary file 1 [file cancers-15-05649-s001.zip]

Archive with 1 entries (1 files):
- cancers-2696729-supplementary.pdf
